# Supplementary material for: Soil Carbon Sequestration: Role of Fe Oxides and Polyphenol Oxidase Across Temperature and Cultivation Systems
Source: Plants (Basel). 2025 Mar 15;14(6):927. doi: 10.3390/plants14060927 (PMC11945063; doi:10.3390/plants14060927)
Supplement: Supplementary file 1 [file plants-14-00927-s001.zip]

Archive with 1 entries (1 files):
- plants-3524373-supplementary.pdf
